# Supplementary material for: Circadian Intervention Improves Parkinson’s Disease and May Slow Disease Progression: A Ten Year Retrospective Study
Source: Brain Sci. 2024 Nov 30;14(12):1218. doi: 10.3390/brainsci14121218 (PMC11726833; doi:10.3390/brainsci14121218)
Supplement: Supplementary file 1 [file brainsci-14-01218-s001.zip]

Archive with 1 entries (1 files):
- brainsci-3316836-supplementary.pdf
